# Supplementary material for: Dihydromyricetin Alleviates Pulmonary Fibrosis by Regulating Abnormal Fibroblasts Through the STAT3/p-STAT3/GLUT1 Signaling Pathway
Source: Front Pharmacol. 2022 Mar 14;13:834604. doi: 10.3389/fphar.2022.834604 (PMC8964100; doi:10.3389/fphar.2022.834604)
Supplement: Supplementary file 1 [file DataSheet1.xlsx]

## Sheet: figure 2
A									B
	DHM(μM)									DHM(μM)
	0	100	100	100	100	100	100			0	100	100	100	100
	100	97	96	103	97	89	100			100	93	100	97	98
	200	98	102	96	95	96	89			200	91	90	95	95
	300	102	94	101	89	97	93			300	90	93	94	94
	400	90	101	89	87	95	83			400	91	95	94	90
	500	72	81	82	77	75	75			500	85	84	92	90
C									D
		DMSO	TGF-β1	DHM(300μM)	TGF-β1+DHM(100μM)	TGF-β1+DHM(100μM)	TGF-β1+DHM(300μM)			Con+DMSO	IPF+DMSO	Con+DHM	IPF+DHM(100μM)	IPF+DHM(200μM)	IPF+DHM(300μM)
	Fibronectin/β-actin	0.48612	0.629067	0.254777	0.506305	0.387717	0.35937		FIRONECTIN/β-ACTIN	0.229979	0.849435	0.265809	0.757044	0.611078	0.451735
		0.428981	0.685335	0.229823	0.559985	0.461634	0.329891			0.220624	0.840808	0.308333	0.738056	0.666915	0.42768
		0.451357	0.83122	0.241329	0.79864	0.303277	0.293134			0.210453	0.961786	0.218906	0.783337	0.655946	0.4982
		0.403399	0.732757	0.32126	0.563525	0.407802	0.36118			0.323544	0.844986	0.296861	0.655743	0.571465	0.317853
		0.589169	0.950227	0.47834	0.859054	0.582841	0.491542			0.366818	0.790818	0.301426	0.769362	0.480986	0.304529
	Col1a1/β-actin	0.604574	0.847772	0.561695	0.680749	0.527073	0.428476		COL1A1/ β-ACTIN	0.283894	0.643546	0.274015	0.547854	0.46657	0.34165
		0.456658	0.720777	0.316754	0.625575	0.588901	0.434955			0.324244	0.699332	0.295637	0.544291	0.517859	0.390208
		0.548802	0.742675	0.349052	0.613622	0.451698	0.387251			0.28954	0.697826	0.266337	0.561451	0.488611	0.285032
		0.604594	0.847143	0.561298	0.630102	0.502478	0.439327			0.409689	0.736922	0.37817	0.640521	0.60809	0.428696
		0.640716	0.935011	0.581216	0.770291	0.637422	0.479752			0.502041	0.782597	0.413222	0.521934	0.465614	0.354049
	α-SMA/β-actin	0.6968	1.09409	0.456447	0.927663	0.631875	0.381123		α-SMA/β-ACTIN	0.237688	1.44207	0.23106	1.28154	1.07997	0.343328
		0.742009	0.869426	0.485692	0.779706	0.650116	0.452911			0.249632	1.30403	0.237438	1.19904	1.00034	0.36514
		0.705731	0.907346	0.503061	0.815175	0.594733	0.389633			0.262812	1.20554	0.1617	0.947929	1.11498	0.272722
		0.746246	1.01537	0.581912	0.782402	0.610678	0.432392			0.394948	1.15771	0.405324	0.918401	0.71858	0.356578
		0.598851	1.02687	0.480751	0.820651	0.67747	0.464416			0.404029	1.17701	0.368262	0.844897	0.766825	0.421049

## Sheet: figure 3
A						B
	PBS+DMSO	PBS+DHM	TGF-β1+DMSO	TGF-β1+DHM			Con+DMSO	Con+DHM	IPF+DMSO	IPF+DHM
	303	229	413	280			164	111	365	215
	321	248	480	298			170	113	416	234
	280	260	500	320			155	108	445	272
	331	463	261	311			161	345	122	252
	273	447	245	328			190	374	131	243
C						D
	PBS+DMSO	PBS+DHM	TGF-β1+DMSO	TGF-β1+DHM			Con+DMSO	Con+DHM	IPF+DMSO	IPF+DHM
	0.1302	0.0979	0.2142	0.113			0.348442	0.11875	0.442029	0.205598
	0.1428	0.1041	0.2175	0.0909			0.274359	0.107459	0.399231	0.193986
	0.1302	0.0997	0.2142	0.0948			0.278404	0.113426	0.387752	0.224913
	0.17385	0.0909677	0.213483	0.140599			0.238596	0.109875	0.426087	0.217337
	0.111293	0.106618	0.205882	0.101749			0.299882	0.144303	0.398058	0.193383
E
	Time (minutes)	Con+DMSO			IPF+DMSO			Con+DHM			IPF+DHM
	1.38449	59.1827	87.3262	82.8444	166.851	173.413	188.34	33.5377	27.6397	26.1617	86.9882	96.7782	64.0729
	9.95353	52.0634	82.677	79.5896	162.72	169.49	177.831	34.2245	25.2815	24.0947	85.2953	95.5631	64.3283
	18.5263	48.6717	81.3175	77.4735	160.962	168.08	177.01	33.9297	23.9428	23.8114	84.716	94.0206	63.6786
	27.2311	36.8188	46.7958	65.0242	47.501	51.5898	56.398	18.1706	16.078	15.4983	27.3038	29.3912	31.3793
	35.8051	36.4834	51.7932	64.8959	50.368	57.9235	60.8801	19.2232	15.8913	15.0048	31.7685	31.1393	31.6258
	44.3785	35.731	52.5599	65.2708	49.7713	59.2457	61.2907	18.3799	15.916	14.123	33.5919	32.45	32.8101
	53.0808	67.4493	135.781	99.127	331.496	316.879	317.353	49.6804	37.6462	31.9141	193.264	184.764	98.2571
	61.6575	68.8309	133.527	100.215	305.685	300.262	314.9	48.777	38.9823	33.5426	177.568	180.977	103.714
	70.2296	67.2471	134.36	100.679	298.475	289.573	310.083	50.2283	38.8628	35.0705	169.334	185.258	107.654
	78.9345	25.1056	34.8313	0.439204	23.8072	28.762	31.8437	10.8028	10.1151	9.32374	18.1998	18.181	20.9577
	87.5177	24.7499	34.4972	20.2288	26.3731	32.463	35.9404	11.2944	11.3079	9.67681	22.444	17.9119	21.6582
	96.0954	21.5346	33.7395	22.7082	25.2622	32.6045	34.093	10.1364	10.6727	9.75723	22.8733	18.5724	21.8503

## Sheet: figure 4
C
	saline	saline+DHM	BLM	BLM+DHM
	0	0	6.55556	2.11111
	0	0	5.66667	3.44444
	0	0	6.33333	3.44444
	0	0	7.88889	2.55556
	0	0	4.55556	4.33333
	0	0	5.88889	0.333333

## Sheet: figure 5
A		saline	saline+DHM	BLM	BLM+DHM		B		saline	saline+DHM	BLM	BLM+DHM
	Fibronectin/β-actin	0.217349	0.217536	0.936291	0.601914			Relative fluorescence intensity of Col1a1 (IntDen/Area)	3.434	1.558	50.843	12.313
		0.214671	0.125287	0.927172	0.402335				4.722	1.758	48.881	14.181
		0.210477	0.123007	1.00527	0.255014				2.174	2.719	36.921	14.383
		0.250155	0.196889	0.853355	0.47029				5.468	1.943	63.564	10.264
		0.241033	0.1574	0.98551	0.439989				3.567	1.972	54.578	13.798
		0.245589	0.135536	0.792381	0.374895				1.919	3.262	57.182	14.253
		saline	saline+DHM	BLM	BLM+DHM
	Col1a1/β-actin	0.223052	0.471791	0.817996	0.527062
		0.183942	0.172688	0.919215	0.411476				saline	saline+DHM	BLM	BLM+DHM
		0.608197	0.601712	1.21367	0.652944			Relative fluorescence intensity of α-sma (IntDen/Area)	1.499	1.204	23.547	5.148
		0.394333	0.379946	1.09273	0.610787				1.057	0.932	15.025	6.492
		0.306089	0.200924	0.983059	0.460709				2.485	1.93	14.1	4.603
		0.601051	0.650221	1.174	0.662893				1.645	1.067	20.003	7.517
									1.501	2.534	19.892	5.147
		saline	saline+DHM	BLM	BLM+DHM				2.767	1.903	13.286	4.529
	α-SMA/β-actin	0.81692	0.773534	1.10398	0.896524
		0.783536	0.700487	1.08997	0.847076
		0.780332	0.738198	1.07847	0.846948
		0.886114	0.727115	1.1667	0.840418
		0.923783	0.640946	1.16754	0.857281
		0.933212	0.812831	1.01703	0.724417

## Sheet: figure 6
A								B
		Con+DMSO	IPF+DMSO	Con+DHM	IPF+DHM					saline	saline+DHM	BLM	BLM+DHM
	GLUT1/β-ACTIN	0.677565	1.02477	0.642823	0.563116				GLUT1/β-ACTIN	0.162329	0.23419	0.909906	0.728705
		0.718929	1.02081	0.704671	0.531381					0.261559	0.324747	0.921233	0.650182
		0.66525	0.901491	0.795955	0.753065					0.228929	0.293697	0.931864	0.653165
		0.863396	1.25209	0.703285	0.840519					0.353561	0.360485	1.24264	0.608984
		0.808305	1.2547	0.806253	0.739108					0.280679	0.408127	1.14862	0.54212
		Con+DMSO	IPF+DMSO	Con+DHM	IPF+DHM					saline	saline+DHM	BLM	BLM+DHM
	P-STAT3/β-ACTIN	0.236462	0.397943	0.214394	0.133349				P-STAT3/β-ACTIN	0.395071	0.305448	0.566958	0.375059
		0.215514	0.418341	0.135775	0.227791					0.450396	0.410958	0.557558	0.327064
		0.190462	0.534121	0.219869	0.290116					0.375577	0.392879	0.570724	0.367407
		0.229774	0.46585	0.191739	0.307154					0.42996	0.47276	0.854835	0.488277
		0.348841	0.514932	0.240307	0.24742					0.435907	0.455576	0.769885	0.556341
		Con+DMSO	IPF+DMSO	Con+DHM	IPF+DHM					saline	saline+DHM	BLM	BLM+DHM
	STAT3/β-ACTIN	0.823238	0.819766	1.03053	0.959136				STAT3/β-ACTIN	0.700254	0.785697	1.02079	1.04212
		0.889614	1.17311	1.11862	1.11326					0.909042	1.06428	0.942897	0.89033
		0.605968	0.880837	0.877131	0.858267					0.920114	0.761292	0.894552	0.843013
		0.701898	0.730499	0.774687	0.767795					1.00335	0.926705	1.10692	0.942871
		0.6805	0.693303	0.629635	0.706454					1.07891	1.14899	1.09048	1.13186
C
		control	IPF
	Relative fluorescence intensity of α-SMA (IntDen/Area)	2.569	18.872
		0.792	26.651
		1.651	28.653
		1.496	12.441
		1.715	21.606
			15.719
			15.009
			18.897
	Relative fluorescence intensity of GLUT1 (IntDen/Area)	9.28	30.954
		3.76	36.384
		9.297	32.329
		2.86	45.043
		2.049	44.12
			38.262
			25.918
			42.946

## Sheet: figure 7
A		IPF+DMSO	IPF+DHM	IPF+DHM+Colivelin				IPF+DMSO	IPF+DHM	IPF+DHM+Colivelin
	FIRONECTIN/β-ACTIN	0.945499	0.637666	0.848085			GLUT1/β-ACTIN	1.08785	0.696056	0.985843
		0.899094	0.525381	1.06735				1.07731	0.728118	1.04717
		0.939404	0.605923	1.0885				1.08511	0.648709	0.983733
		1.04481	0.708814	1.10886				1.13243	0.728275	0.918185
		1.15448	0.561621	0.951918				1.12336	0.758008	1.11328
		IPF+DMSO	IPF+DHM	IPF+DHM+Colivelin				IPF+DMSO	IPF+DHM	IPF+DHM+Colivelin
	COL1A1/ β-ACTIN	0.991789	0.564066	0.933293			P-STAT3/β-ACTIN	0.524722	0.358266	0.592198
		0.740443	0.376855	0.690644				0.525322	0.350737	0.565354
		0.793431	0.451253	0.746634				0.54747	0.371058	0.517273
		0.765609	0.390339	0.727221				0.796993	0.473153	0.715783
		0.668427	0.359613	0.602873				0.707522	0.357119	0.687827
		IPF+DMSO	IPF+DHM	IPF+DHM+Colivelin				IPF+DMSO	IPF+DHM	IPF+DHM+Colivelin
	α-SMA/β-ACTIN	1.08823	0.716462	0.954457			STAT3/β-ACTIN	0.541179	0.526847	0.524009
		1.01283	0.765663	1.04095				0.543626	0.554722	0.630708
		0.988122	0.7318	1.02772				0.501984	0.508857	0.546419
		1.08072	0.76536	1.12925				0.648986	0.588644	0.582592
		1.21617	0.928739	0.921772				0.919714	0.967929	0.880251
B
	Time (minutes)	IPF+DMSO			IPF+DHM			IPF+DHM+Colivelin
	1.38838	217.528	207.914	224.786	74.2271	69.0794	66.3858	131.196	94.2008	99.476
	10.0056	211.688	205.466	218.537	75.3313	59.3977	65.4306	132.422	95.3748	98.2024
	18.6141	211.043	204.06	216.878	77.6311	56.3803	65.9576	131.199	96.8284	97.8205
	27.3822	136.283	136.624	142.073	60.3652	44.5064	50.9829	88.8073	79.779	93.2952
	36.0037	138.094	138.033	143.676	61.2209	45.6788	53.9501	91.1895	81.0287	88.8511
	44.6242	140.428	140.978	142.365	61.5287	45.3728	54.4979	91.9151	81.5842	88.989
	53.3865	313.737	274.406	322.82	98.1027	65.8805	81.5991	200.894	120.775	139.155
	62.0019	311.305	282.271	327.603	101.409	64.8316	82.604	197.234	123.182	140.138
	70.6278	307.109	288.445	325.412	102.068	65.5086	81.7904	196.584	121.038	140.744
	79.3926	126.84	132.925	132.207	56.9709	46.6224	49.2158	78.8722	73.0153	85.3844
	88.0161	130.927	139.28	133.384	59.247	48.5196	50.8555	81.189	75.8071	85.7643
	96.6393	130.926	140.541	131.154	60.0575	47.1248	51.5792	80.3548	74.8846	86.6344
C
	IPF+DMSO	IPF+DHM	IPF+DHM+Colivelin
	314	174	252
	348	210	288
	384	181	301
	331	165	223
	352	155	241
D
	IPF+DMSO	IPF+DHM	IPF+DHM+Colivelin
	0.316667	0.146341	0.23337
	0.341176	0.156627	0.257591
	0.315315	0.136986	0.274517
	0.370175	0.164101	0.274741
	0.307193	0.142854	0.284185

## Sheet: S 2
B
			saline	saline+DHM	BLM	BLM+DHM
		UREA	3.261	3.042	3.632	3.486
			3.272	3.128	3.911	3.164
			3.105	3.311	3.326	3.363
			3.254	3.168	3.3	3.311
			3.40125	3.6405	3.746	3.441
			3.64875	3.67125	3.891	2.993
			saline	saline+DHM	BLM	BLM+DHM
		CREA	14.19	19.8	20.877	12.867
			19.647	15.639	24.54	16.407
			13.998	15.681	10.377	20.064
			21.1845	21.185	15.09	26.043
			21.618	21.801	27.165	21.297
			17.943	19.95	12.927	22.851
			saline	saline+DHM	BLM	BLM+DHM
		ALT	35.658	43.842	27.315	32.541
			30.002	34.752	34.34	30.677
			36.243	23.556	31.452	33.669
			39.213	29.586	25.772	32.387
			24.708	24.708	27.291	25.503
			28.308	28.308	31.207	21.8
			saline	saline+DHM	BLM	BLM+DHM
		AST	75.5541	74.9985	65.4951	51.9267
			69.8457	79.0032	76.5887	72.1982
			75.8322	84.2821	70.3056	62.8173
			80.2725	68.2446	61.8011	73.4609
			60.5159	64.0478	69.2633	71.3839
			63.2165	62.4263	72.964	62.9225
